# Supplementary material for: Antibiotic Resistance Pattern of Staphylococcus Aureus Isolated From Pediatrics With Ocular Infections: A 6-Year Hospital-Based Study in China
Source: Front Pediatr. 2021 Nov 19;9:728634. doi: 10.3389/fped.2021.728634 (PMC8639523; doi:10.3389/fped.2021.728634)
Supplement: Supplementary file 1 [file Data_Sheet_1.XLSX]

## Sheet: Sheet1
																					lincosamides			Penicillins		fluoroquinolones			tetracyclines			cephems(parenteral)	lipopeptides	macrolides	aminoglycosides	oxazolidinones	nitrofurantonins	streptogramins	ansamycins	dihydrofolate reductase inhibitors	lipoglycopeptides	glycopeptids
MRSA(1 mras, 0 mssa)	age1 (1neo 2 infant 3child)	age group2 (>1 year old)	sex group	department (1 neo,2 oph,3 oth)	inpatient(1 in, 2 outpatient)	specimen group（1 eye secretion, 2 pus,3 granuloma)	year	season(1 spring)	PATIENT_ID	AGE	age1 (1neo 2 infant 3child)	age group2 (>1 year old)	WARD	WARD_TYPE	LAST_NAME	LOCAL_SPEC	SPEC_DATE	SPEC_NUM	month	OXSF_NM	Clindamycin	INDUC_CLI	DTEST_ERY	Oxacillin	Penicillin	Ciprofloxacin	Levofloxacin	Moxifloxacin	Tetracycline	Tigecycline	Clindamycin 矫正	Ceftaroline	Daptomycin	Erythromycin	Gentamicin	Linezolid	Nitrofurantoin	Quinupristin-dalfopristin	Rifampin	Trimethoprim-sulfamethoxazole	Teicoplanin	Vancomycin
0	3	2	f	2	2	3	2015	2	60204632	2	3	2	眼科.	out	王诗晗	囊肿液	2015-07-02	150702025	07		s	+		s	r	s	s	s	s	s	r			r	s	s	s	s	s	s		s
0	3	7	m	2	2	2	2015	2	60148148	7	3	7	眼科.	out	张飘誉	脓液	2015-06-09	150609081	06		s	+		s	r	s	s	s	s	s	r			r	s	s	s	s	s	s		s
0	3	1	m	2	1	2	2015	4	60038080	1	3	1	眼科/E	inx	章子墨	脓液	2015-12-29	151229152	12		s	+		s	r	s	s	s	s	s	r			r	s	s	s	s	s	r		s
1	1	0	m	1	1	1	2015	4	60000128	27d	1	0	新生儿	inx	赵田源	眼分泌物	2014-12-30	141230045	12		r	-		r	r	s	s	s	r	s	r			r	s	s	s	s	s	s		s
1	1	0	m	1	1	1	2015	4	60001947	17d	1	0	新生儿	inx	杨俊杰	眼分泌物	2015-01-19	150119014	01		s	-		r	r	s	s	s	r	s	s			s	s	s	s	s	s	s		s
0	1	0	f	2	2	1	2015	4	60077280	21d	1	0	眼科.	out	许亚男之子	眼分泌物	2015-02-23	150223082	02		s	-		s	r	s	s	s	s	s	s			s	s	s	s	s	s	s		s
0	3	1	m	2	2	1	2015	1	60163342	1	3	1	眼科.	out	梅家喏	眼分泌物	2015-05-22	150522084	05		s	-		s	r	s	s	s	r	s	s			s	s	s	s	s	s	s		s
0	1	0	m	1	1	1	2015	2	60016590	14d	1	0	新生儿	inx	郭俊阳	眼分泌物	2015-06-11	150611033	06		s	+		s	r	s	s	s	s	s	r			r		s	s	s	s	s		s
0	1	0	m	1	1	1	2015	2	60016574	14d	1	0	新生儿	inx	王昱泽	眼分泌物	2015-06-11	150611055	06		s	+		s	r	s	s	s	s	s	r			r	s	s	s	s	s	s		s
0	3	4	f	2	2	1	2015	2	60212948	4	3	4	眼科.	out	蒋悦	眼分泌物	2015-07-06	150706010	07		s	+		s	r	s	s	s	s	s	r			r	s	s	s	s	s	s		s
0	1	0	f	1	1	1	2015	2	60021471	4d	1	0	新生儿	inx	朱家棋	眼分泌物	2015-07-23	150723101	07		s	-		s	r	s	s	s	r	s	s			s	s	s	s	s	s	s		s
1	3	3	f	2	2	1	2015	2	60244629	3	3	3	眼科.	out	丁语童	眼分泌物	2015-07-29	150729119	07		s	-		r	r	s	s	s	s	s	s			s	s	s	s	s	s	s		s
0	3	1	m	2	2	1	2015	2	60242033	1	3	1	眼科.	out	蔡兆杰	眼分泌物	2015-07-31	150731039	07		s	-		s	r	s	s	s	s	s	s			s	s	s	s	s	s	s		s
0	1	0	f	1	1	1	2015	2	60022643	6d	1	0	新生儿	inx	章睿琳	眼分泌物	2015-08-04	150804079	08		s	-		s	s	s	s	s	s	s	s			s	s	s	s	s	s	s		s
0	3	5	m	2	2	1	2015	2	60254323	5	3	5	眼科.	out	张乐然	眼分泌物	2015-08-07	150807013	08		s	-		s	r	s	s	s	s	s	s			s	s	s	s	s	s	s		s
0	1	0	f	1	1	1	2015	2	60024439	17d	1	0	新生儿	inx	何槿萱	眼分泌物	2015-08-17	150817049	08		s	-		s	r	s	s	s	s	s	s			s	s	s	s	s	s	s		s
0	1	0	m	1	1	1	2015	3	60028609	21d	1	0	新生儿	inx	韦驿	眼分泌物	2015-09-27	150927039	09		s	-		s	r	s	s	s	s	s	s			s	s	s	s	s	s	s		s
0	1	0	m	1	1	1	2015	3	60029002	9d	1	0	新生儿	inx	戴秋实	眼分泌物	2015-09-28	150928032	09		r	-		s	s	s	s	s	s	s	r			r	s	s	s	s	s	r		s
0	3	2	m	2	1	1	2015	3	60031441	2	3	2	眼科/E	inx	章槿喆	眼分泌物	2015-10-23	151023104	10		s	-		s	r	s	s	s	s	s	s			s	s	s	s	s	s	s		s
1	3	12	m	2	2	1	2015	3	60344921	12	3	12	眼科.	out	罗铭子	眼分泌物	2015-11-04	151104007	11		r	+		r	r	s	s	s	r	s	r			r	s	s	s	s	s	s		s
0	1	0	f	1	1	1	2015	4	60035631	7d	1	0	新生儿	inx	黄月春之女	眼分泌物	2015-12-06	151206038	12		r	-		s	s	s	s	s	s	s	r			r	s	s	s	s	s	r		s
0	1	0	m	1	1	1	2015	4	60036195	24d	1	0	新生儿	inx	黄哲轩	眼分泌物	2015-12-09	151209132	12		s	+		s	r	s	s	s	s	s	r			r	s	s	s	s	s	s		s
1	3	1	f	3	1	1	2015	3	00747481	1	3	1	风湿免	inx	章雨涵	眼分泌物	2015-10-10	15100530	10		r	-		r	r	s	s	s	r	s	r			r	s	s	s	s	s	s		s
0	3	7	f	2	2	1	2015	2	60219571	7	3	7	眼科.	out	徐毓声	眼睛分泌液	2015-07-10	150710199	07		s	+		s	r	r	r	r	r	s	r			r	s	s	s	s	s	s		s
0	3	4	m	2	2	3	2016	2	60400431	4	3	4	眼科.	out	涂瑞哲	囊肿液	2016-07-06	160706104	07		s	-		s	r	s	s	s	s	s	s			s	s	s	s	s	s	s		s
1	3	1	f	2	1	2	2016	4	60039410	1	3	1	眼科/E	inx	张璟玥	脓液	2016-01-12	160112173	01		s	+		r	r	s	s	s	s	s	r			r	s	s	s	s	s	r		s
0	3	3	m	2	2	2	2016	2	60269922	3	3	3	眼科.	out	方辰希	脓液	2016-06-28	160628220	06		s	-		s	r	s	s	s	s	s	s			s	s	s	s	s	s	s		s
0	3	10	f	2	2	2	2016	2	60623200	10	3	10	眼科.	out	朱梦瑶	脓液	2016-07-31	160731030	07		s	+		s	r	s	s	s	s	s	r			r	s	s	s	s	s	s		s
0	3	3	m	2	2	2	2016	2	6138559	3	3	3	眼科.	out	孔嘉铭	脓液	2016-08-14	160814086	08		s	+		s	r	s	s	s	s	s	r			r	s	s	s	s	s	s		s
1	3	3	f	2	2	2	2016	3	60672657	3	3	3	眼科.	out	尤紫玲	脓液	2016-09-21	160921091	09		s	+		r	r	s	s	s	s	s	r			r	s	s	s	s	s	s		s
1	3	2	f	2	2	2	2016	3	60087247	2	3	2	眼科.	out	何雨晴	脓液	2016-09-23	160923041	09		r	-		r	r	s	s	s	r	s	r			r	s	s	s	s	s	s		s
0	3	1	m	2	2	2	2016	3	60677335	1	3	1	眼科.	out	戴鹏程	脓液	2016-09-27	160927179	09		s	+		s	r	s	s	s	s	s	r			r	s	s	s	s	s	s		s
0	3	9	f	2	2	2	2016	3	60714294	9	3	9	眼科.	out	俞夏	脓液	2016-10-26	161026067	10		s	-		s	s	s	s	s	s	s	s			s	s	s	s	s	s	s		s
0	1	0	f	1	1	1	2016	4	60044639	18d	1	0	新生儿	inx	郭婧	眼分泌物	2016-02-29	160229011	02		s	-		s	r	r	r	r	r	s	s			s	s	s	s	s	s	s		s
0	1	0	m	1	1	1	2016	2	60057512	15d	1	0	新生儿	inx	李亦涵	眼分泌物	2016-06-16	160616083	06		s	-		s	r	s	s	s	r	s	s			s	s	s	s	s	s	s		s
0	3	11	m	2	2	1	2016	2	60642619	11	3	11	眼科.	out	左景烁	眼分泌物	2016-08-19	160819106	08		s	-		s	s	s	s	s	s	s	s			s	s	s	s	s	s	s		s
0	1	0	m	1	1	1	2016	3	60068411	9d	1	0	新生儿	inx	马思杭子	眼分泌物	2016-09-13	160913276	09		s	-		s	r	s	s	s	s	s	s			s	s	s	s	s	s	s		s
0	3	6	m	2	2	1	2016	3	60665730	6	3	6	眼科.	out	刘艺鑫	眼分泌物	2016-09-14	160914105	09		s	+		s	r	r	r	r	r	s	r			r	s	s	s	s	s	s		s
0	1	0	m	1	1	1	2016	3	60072816	4d	1	0	新生儿	inx	肖俊子	眼分泌物	2016-10-17	161017053	10		s	+		s	r	s	s	s	s	s	r			r	s	s	s	s	s	s		s
0	1	0	m	1	1	1	2016	3	60074262	6d	1	0	新生儿	inx	郑恺逸	眼分泌物	2016-10-28	161028024	10		s	+		s	r	s	s	s	s	s	r			r	s	s	s	s	s	s		s
0	3	3	m	2	2	1	2016	3	60733181	3	3	3	眼科.	out	周恒宇	眼分泌物	2016-11-10	161110059	11		s	+		s	r	s	s	s	s	s	r			r	s	s		s	s	s		s
1	3	1	f	2	2	1	2016	3	60739318	1	3	1	眼科.	out	施雨佳	眼分泌物	2016-11-15	161115140	11		r	-		r	r	r	s	s	s	s	r			r	s	s		s	s	s		s
0	1	0	f	1	1	1	2016	3	60077358	6d	1	0	新生儿	inx	杨萌琪	眼分泌物	2016-11-25	161125099	11		s	-		s	r	s	s	s	s	s	s			s	s	s		s	s	s		s
0	1	0	m	2	2	1	2016	4	7151840	10d	1	0	眼科	out	毛璟言	眼分泌物	2016-12-16	16122315	12		s	+		s	r	s	s	s	s	s	r			r	s	s	s	s	s	s		s
1	2	0	f	2	2	2	2017	4	60804427	1m	2	0	眼科.	out	赵子妍	脓液	2017-01-02	170102146	01		r	-		r	r	s	s	s	r	s	r			r	s	s		s	s	s		s
0	1	0	f	2	2	2	2017	4	60856653	28d	1	0	眼科.	out	王雨琪	脓液	2017-02-15	170215043	02		s	-		s	r	s	s	s	s	s	s			s	s	s		s	s	s		s
1	3	12	m	2	2	2	2017	4	6594506	12	3	12	眼科.	out	陆方宇	脓液	2017-02-22	170222539	02		s	+		r	r	s	s	s	s	s	r			r	s	s		s	s	s		s
1	2	0	f	2	2	2	2017	1	60972825	1m	2	0	眼科.	out	沈嘉依	脓液	2017-05-15	170515347	05		s	-		r	r	s	s	s	s	s	s			s	s	s		s	s	s		s
0	3	6	f	2	2	2	2017	2	7074011	6	3	6	眼科.	out	吴欣怡	脓液	2017-06-11	170611080	06		s	+		s	r	s	s	s	s	s	r			r	s	s		s	s	s		s
0	2	0	f	2	2	2	2017	2	60736112	10m	2	0	眼科.	out	傅琦涵	脓液	2017-06-16	170616168	06		s	-		s	r	s	s	s	s	s	s			s	s	s		s	s	r		s
0	3	2	m	2	2	2	2017	2	61028298	2	3	2	眼科.	out	程思成	脓液	2017-06-30	170630126	06		s	+		s	r	s	s	s	s	s	r			r	s	s		s	s	r		s
0	3	9	m	2	2	2	2017	2	5797060	9	3	9	眼科.	out	李天琦	脓液	2017-06-30	170630200	06		s	+		s	r	s	s	s	s	s	r			r	s	s		s	s	s		s
0	3	1	f	2	2	2	2017	2	61056305	1	3	1	眼科.	out	王梓浠	脓液	2017-07-18	170718074	07		r	-		s	r	s	s	s	s	s	r			r	s	s		s	s	s		s
1	2	0	f	2	2	2	2017	2	61110954	8m	2	0	眼科.	out	方雯萱	脓液	2017-08-24	170824208	08		s	+		r	r	s	s	s	s	s	r			r	s	s		s	s	s		s
0	3	4	f	2	2	2	2017	2	61113877	4	3	4	眼科.	out	彭子萱	脓液	2017-08-27	170827061	08		s	+		s	r	s	s	s	s	s	r			r	s	s		s	s	s		s
0	2	0	f	2	2	2	2017	3	61037873	10m	2	0	眼科.	out	陈梓涵	脓液	2017-09-08	170908188	09		s	+		s	r	s	s	s	s	s	r			r	s	s		s	s	s		s
0	3	4	f	2	2	2	2017	3	60040054	4	3	4	眼科.	out	梅以函	脓液	2017-10-10	171010296	10		s	+		s	r	s	s	s	s	s	r			r	s	s		s	s	s		s
1	1	0	m	1	1	1	2017	4	60084604	4d	1	0	新生儿	inx	沈美亚子	眼分泌物	2017-01-27	170127180	01		s	-		r	r	s	s	s	s	s	s			s	s	s		s	s	s		s
0	1	0	m	1	1	1	2017	4	60086635	6d	1	0	新生儿	inx	周劲轩	眼分泌物	2017-02-14	170214226	02		s	-		s	r	s	s	s	s	s	s			s	s	s		s	s	s		s
1	1	0	m	1	1	1	2017	1	60089922	5d	1	0	新生儿	inx	尚娟子	眼分泌物	2017-03-16	170316056	03		s	+		r	r	s	s	s	s	s	r			r	s	s		s	s	s		s
1	1	0	m	1	1	1	2017	1	60093682	20d	1	0	新生儿	inx	赵宇阳	眼分泌物	2017-04-18	170418051	04		r	-		r	r	s	s	s	s	s	r			r	s	s		s	s	s		s
1	1	0	m	1	1	1	2017	1	60097652	9d	1	0	新生儿	inx	郭恩赐	眼分泌物	2017-05-20	170520057	05		s	-		r	r	s	s	s	s	s	s			s	s	s		s	s	s		s
0	1	0	f	1	1	1	2017	2	60102718	9d	1	0	新生儿	inx	刘欣冉	眼分泌物	2017-07-04	170704050	07		r	-		s	r	s	s	s	s	s	r			s	s	s		s	s	s		s
1	1	0	m	1	1	1	2017	2	60108432	12d	1	0	新生儿	inx	虞卫明子	眼分泌物	2017-08-15	170815146	08		s	-		r	r	r	s	s	s	s	s			s	s	s		s	s	s		s
0	1	0	f	1	1	1	2017	2	60110019	12d	1	0	新生儿	inx	徐晨熙	眼分泌物	2017-08-31	170831073	08		s	-		s	r	s	s	s	s	s	s			s	s	s		s	s	s		s
0	3	1	m	2	2	1	2017	3	60696713	1	3	1	眼科.	out	张奕珩	眼分泌物	2017-09-05	170905072	09		s	+		s	s	s	s	s	s	s	r			r	s	s		s	s	s		s
0	1	0	m	1	1	1	2017	3	60113062	20d	1	0	新生儿	inx	郑林胜	眼分泌物	2017-09-16	170916084	09		s	+		s	r	s	s	s	s	s	r			r	s	s		s	s	s		s
0	1	0	f	2	2	1	2017	3	61143224	15d	1	0	眼科.	out	魏岑秀	眼分泌物	2017-09-21	170921141	09		s	-		s	r	s	s	s	s	s	s			s	s	s		s	s	s		s
0	1	0	m	1	1	1	2017	3	60116446	25d	1	0	新生儿	inx	陈丽子	眼分泌物	2017-10-16	171016058	10		s	-		s	r	r	r	r	r	s	s			s	s	s		s	s	s		s
1	1	0	m	2	2	1	2017	4	61266377	19d	1	0	眼科.	out	吴一诺	眼分泌物	2017-12-29	171229221	12		r	-		r	r	s	s	s	s	s	r			r	s	s		s	s	s		s
1	1	0	f	2	2	1	2017	4	7176526	9d	1	0	眼科	out	孙彦珺	眼分泌物	2017-02-22	17021140	02		r	-		r	r	s	s	s	r	s	r			r	s	s	s	s	s	s		s
1	3	2	m	3	1	1	2017	3	00772731	2	3	2	血液科		李裕	眼分泌物	2017-10-30	17101191	10		r	-		r	r	s	s	s	s	s	r			r	r	s	s	s	s	r		s
0	3	3	f	2	2	3	2018	4	61284435	3	3	3	眼科.	out	陆语嫣	囊肿液	2018-02-22	180222199	02		s	-		s	r	s	s	s	s	s	s			s	s	s		s	s	s		s
0	3	2	m	2	2	3	2018	1	7053279	2	3	2	眼科.	out	余俊峰	囊肿液	2018-03-21	180321238	03		s	+		s	r	s	s	s	s	s	r			r	s	s		s	s	s		s
0	3	1	m	2	2	3	2018	1	61387947	1	3	1	眼科.	out	吴思航	囊肿液	2018-04-11	180411128	04		s	+		s	r	s	s	s	s	s	r			r	s	s		s	s	s		s
0	3	3	f	2	2	3	2018	1	61126869	3	3	3	眼科.	out	李青盈	囊肿液	2018-05-15	180515317	05		s	-		s	r	r	s	s	r	s	s			s	s	s		s	s	s		s
0	2	0	f	2	2	3	2018	2	61137741	10m	2	0	眼科.	out	金一佳	囊肿液	2018-06-14	180614193	06		s	+		s	r	s	s	s	s	s	r			r	s	s		s	s	s		s
0	3	4	m	2	2	3	2018	2	6314234	4	3	4	眼科.	out	何施承	囊肿液	2018-08-05	180805075	08		s	+		s	r	s	s	s	s	s	r			r	s	s		s	s	s		s
0	1	0	m	2	2	2	2018	4	61278362	5d	1	0	眼科.	out	罗万健	脓液	2018-01-08	180108052	01		s	+		s	r	s	s	s	r	s	r			r	s	s		s	s	s		s
0	3	4	m	2	2	2	2018	4	61083843	4	3	4	眼科.	out	倪云帆	脓液	2018-01-08	180108056	01		s	+		s	r	s	s	s	s	s	r			r	s	s		s	s	s		s
0	3	1	m	2	2	2	2018	1	60936485	1	3	1	眼科.	out	沈浩宇	脓液	2018-03-12	180312264	03		s	+		s	r	s	s	s	s	s	r			r	s	s		s	s	s		s
0	3	3	m	2	2	2	2018	1	60713247	3	3	3	眼科.	out	陈杨	脓液	2018-05-03	180503131	05		s	+		s	r	s	s	s	s	s	r			r	s	s		s	s	s		s
0	2	0	m	2	2	2	2018	1	61417622	2m	2	0	眼科.	out	张吴昊	脓液	2018-05-07	180507093	05		s	+		s	r	s	s	s	s	s	r			r	s	s		s	s	s		s
0	1	0	f	2	2	2	2018	2	61469014	15d	1	0	眼科.	out	黄姿淇	脓液	2018-06-21	180621126	06		s	-		s	s	s	s	s	s	s	s			s	s	s		s	s	s		s
1	2	0	m	2	2	2	2018	2	61396286	6m	2	0	眼科.	out	金烋淩	脓液	2018-08-08	180808215	08		s	-		r	r	s	s	s	s	s	s			s	s	s		s	s	s		s
1	2	0	f	2	2	2	2018	3	61417980	5m	2	0	眼科.	out	郑云心	脓液	2018-09-19	180919291	09		s	-		r	r	s	s	s	s	s	s			s	s	s		s	s	s		s
0	2	0	f	2	2	2	2018	3	61575459	2m	2	0	眼科.	out	金明霞	脓液	2018-09-27	180927190	09		s	+		s	r	s	s	s	r	s	r			r	s	s		s	s	s		s
0	1	0	f	1	1	1	2018	4	60127604	7d	1	0	新生儿(2)(8F)	inx	诸思怡	眼分泌物	2018-01-20	180120061	01		s	-		s	s	s	s	s	s	s	s			s	s	s		s	s	s		s
0	1	0	m	1	1	1	2018	4	60131412	12d	1	0	新生儿(2)(8F)	inx	王青尧	眼分泌物	2018-02-24	180224175	02		s	-		s	r	s	s	s	r	s	s			s	s	s		s	s	s		s
0	1	0	f	1	1	1	2018	1	60133289	15d	1	0	新生儿(1)(7F)	inx	侯乾露	眼分泌物	2018-03-05	180305155	03		s	-		s	r	s	s	s	s	s	s			s	s	s		s	s	s		s
1	2	0	m	3	1	1	2018	1	60141358	3m	2	0	感染病科病房	inx	贾天泽	眼分泌物	2018-05-11	180511248	05		s	+		r	r	s	s	s	s	s	r			r	s	s		s	s	s		s
0	2	0	f	2	2	1	2018	2	61445345	2m	2	0	眼科.	out	项晞然	眼分泌物	2018-06-12	180612028	06		s	-		s	r	s	s	s	s	s	s			s	s	s		s	s	s		s
0	1	0	f	1	1	1	2018	2	60146341	15d	1	0	新生儿(2)(8F)	inx	黄姿淇	眼分泌物	2018-06-21	180621058	06		s	-		s	s	s	s	s	s	s	s			s	s	s		s	s	s		s
0	1	0	m	2	2	1	2018	2	61470325	15d	1	0	眼科.	out	郑言卿	眼分泌物	2018-06-22	180622031	06		s	-		s	r	s	s	s	s	s	s			s	s	s		s	s	s		s
0	1	0	m	1	1	1	2018	2	60150210	10d	1	0	新生儿(2)(8F)	inx	朱梓洋	眼分泌物	2018-07-18	180718170	07		s	-		s	r	s	s	s	s	s	s			s	s	s		s	s	s		s
0	1	0	m	1	1	1	2018	2	60151575	16d	1	0	新生儿(2)(8F)	inx	陈家朗	眼分泌物	2018-07-28	180728070	07		s	+		s	s	s	s	s	s	s	r			r	s	s		s	s	s		s
1	1	0	m	1	1	1	2018	2	60152759	17d	1	0	新生儿(1)(7F)	inx	薛棋哲	眼分泌物	2018-08-08	180808074	08		r	-		r	r	s	s	s	s	s	r			r	s	s		s	s	s		s
0	1	0	m	2	2	1	2018	2	61552101	9d	1	0	眼科.	out	林沐风	眼分泌物	2018-08-20	180820265	08		s	-		s	r	r	r	r	s	s	s			s	s	s		s	s	s		s
0	2	0	f	2	2	1	2018	2	61478486	2m	2	0	眼科.	out	陈杨嘉	眼分泌物	2018-08-27	180827049	08		s	-		s	r	s	s	s	s	s	s			s	s	s		s	s	s		s
0	1	0	f	2	2	1	2018	3	61575495	9d	1	0	眼科.	out	孙晨鑫女	眼分泌物	2018-09-10	180910101	09		s	-		s	r	s	s	s	s	s	s			s	s	s		s	s	s		s
0	1	0	f	1	1	1	2018	3	60159387	2d	1	0	新生儿(2)(8F)	inx	刘永军女	眼分泌物	2018-09-23	180923041	09		s	-		s	r	s	s	s	s	s	s			s	s	s		s	s	s		s
0	1	0	m	1	1	1	2018	3	60161918	4d	1	0	新生儿(2)(8F)	inx	陈秋燕子	眼分泌物	2018-10-14	181014140	10		s	-		s	r	s	s	s	s	s	s			s	s	s		s	s	s		s
0	1	0	m	1	1	1	2018	3	60162729	12d	1	0	新生儿(2)(8F)	inx	孔梓程	眼分泌物	2018-10-22	181022086	10		s	+		s	r	s	s	s	s	s	r			r	s	s		s	s	s		s
0	1	0	m	1	1	1	2018	4	60167796	8d	1	0	新生儿(2)(8F)	inx	王珍子	眼分泌物	2018-12-02	181202091	12		s	-		s	r	s	s	s	s	s	s			s	s	s		s	s	s		s
1	1	0	f	1	1	1	2018	4	60168061	6d	1	0	新生儿(2)(8F)	inx	赵雪娇女	眼分泌物	2018-12-03	181203200	12		r	-		r	r	s	s	s	r	s	r			r	s	s		s	s	s		s
0	1	0	m	2	2	1	2018	4	61666543	18d	1	0	眼科.	out	倪墨	眼分泌物	2018-12-04	181204091	12		r	-		s	s	s	s	s	s	s	r			r	s	s		s	s	s		s
0	1	0	m	1	1	1	2018	4	60168122	15d	1	0	新生儿(2)(8F)	inx	鲍喆睿	眼分泌物	2018-12-04	181204176	12		s	+		s	s	s	s	s	s	s	r			r	s	s		s	s	s		s
1	1	0	m	2	2	1	2018	4	61675664	8d	1	0	眼科.	out	施展未	眼分泌物	2018-12-12	181212078	12		r	-		r	r	s	s	s	r	s	r			r	s	s		s	s	s		s
0	1	0	m	1	1	1	2019	4	60171393	14d	1	0	新生儿(2)(8F)	inx	杨鎏铭	眼分泌物	2019/1/1	190101131	01		r	-		s	r	s	s	s	r	s	r			r	s	s		s	s	s		s
0	1	0	m	1	1	1	2019	4	60173306	7d	1	0	新生儿(2)(8F)	inx	夏睿泽	眼分泌物	2019/1/14	190114276	01		s	-		s	s	s	s	s	s	s	s			s	s	s		s	s	s		s
0	1	0	m	1	1	1	2019	4	60174108	12d	1	0	新生儿(2)(8F)	inx	王梓敬	眼分泌物	2019/1/20	190120041	01		s	+		s	r	s	s	s	s	s	r			r	s	s		s	s	s		s
0	1	0	f	1	1	1	2019	4	60174089	13d	1	0	新生儿(1)(7F)	inx	俞若初	眼分泌物	2019/1/23	190123150	01		s	+		s	r	s	s	s	s	s	r			r	s	s		s	s	s		s
0	1	0	f	1	1	1	2019	4	60177807	9d	1	0	新生儿(2)(8F)	inx	赵梓伊	眼分泌物	2019/2/19	190219301	02		s	-		s	r		s	s		s	s		s	s	s	s			s	s	s	s
0	1	0	m	1	1	1	2019	4	60178087	7d	1	0	新生儿(2)(8F)	inx	冯梓一	眼分泌物	2019/2/22	190222105	02		s	+		s	s		s	s		s	r		s	r	s	s			s	s	s	s
1	1	0	f	1	1	1	2019	1	60183246	18d	1	0	新生儿(2)(8F)	inx	曹禾宁	眼分泌物	2019/4/4	190404056	04		s	-		r	r		s	s		s	s		s	s	s	s			s	s	s	s
0	1	0	m	1	1	1	2019	1	60183614	14d	1	0	新生儿(1)(7F)	inx	沈耀军	眼分泌物	2019/4/6	190406111	04		s	-		s	r		r	r		s	s		s	s	s	s			s	s	s	s
1	1	0	m	1	1	1	2019	1	60184560	7d	1	0	新生儿(2)(8F)	inx	马玉梅子	眼分泌物	2019/4/13	190413181	04		s	+		r	r		s	s		s	r		s	r	s	s			s	s	s	s
0	1	0	f	1	1	1	2019	1	60184462	21d	1	0	新生儿(2)(8F)	inx	汪钶妍	眼分泌物	2019/4/14	190414036	04		s	+		s	r		s	s		s	r		s	r	s	s			s	s	s	s
1	3	2	f	2	2	1	2019	1	61842187	2	3	2	眼科.	out	蔡予诺	眼分泌物	2019/5/8	190508047	05		r	-		r	r		s	s		s	r		s	r	s	s			s	s	s	s
0	1	0	f	1	1	1	2019	1	60188652	16d	1	0	新生儿(2)(8F)	inx	万芊妤	眼分泌物	2019/5/18	190518106	05		s	+		s	r		s	s		s	r		s	r	s	s			s	s	s	s
0	1	0	m	2	2	1	2019	2	8000072329	20d	1	0	眼科.		华南宇	眼分泌物	2019-08-29	190829020	08	-	s		+	s	r		s	s		s	r	s		r	s	s			s	s	s	s
1	1	0	f	2	2	1	2019	3	8000157999	7d	1	0	眼科.		李锦秋	眼分泌物	2019-10-14	191014102	10	+	s		-	r	r		s	s		s	s	s		s	s	s			s	s	s	s
0	1	0	f	1	1	1	2019	3	65028695	5d	1	0	新生儿(2)(8F)		李小雅女	眼分泌物	2019-10-22	191022150	10	-	s		-	s	r		s	s		s	s	s		s	s	s			s	s	s	s
0	2	0	m	1	1	1	2019	2	65003148	1m	2	0	新生儿(2)(8F)		李梓豪	眼分泌物	2019-06-23	190623083	06	-	s		-	s	r		s	s		s	s	s	s	s	s	s			s	r	s	s
0	1	0	m	1	1	1	2019	3	65019460	25d	1	0	新生儿(2)(8F)		夏子安	眼分泌物	2019-09-04	190904057	09	-	s		+	s	r		s	s		s	r	s		r	s	s			s	s	s	s
1	1	0	m	1	1	1	2019	4	65041768	8d	1	0	新生儿(2)(8F)		徐子杭	眼分泌物	2019-12-27	191227263	12	+	r		-	r	r		s	s		s	r	s		r	s	s			s	s	s	s
0	1	0	f	1	1	1	2019	4	65041435	26d	1	0	新生儿(2)(8F)		占文琦	眼分泌物	2019-12-26	191226169	12	-	s		-	s	r		s	s		s	s	s		r	s	s			s	s	s	s
0	1	0	m	1	1	1	2019	3	65027608	8d	1	0	新生儿(2)(8F)		张坤龙之子	眼分泌物	2019-10-16	191016177	10	-	s		+	s	r		s	s		s	r	s		r	s	s			s	s	s	s
0	1	0	m	2	2	1	2019	2	8000056073	20d	1	0	眼科.		朱锦轩	眼分泌物	2019-08-21	190821180	08	-	s		+	s	r		s	s		s	r	s		r	s	s			s	s	s	s
0	1	0	f	1	1	1	2019	4	65040342	10d	1	0	新生儿(2)(8F)		宗益亦	眼分泌物	2019-12-20	191220123	12	-	s		-	s	r		s	s		s	s	s		s	s	s			s	s	s	s
0	3	1	m	2	2	3	2020	1	61726468	1	3	1	眼科.		徐知远	囊肿液	2020-03-08	200308038	03	-	s		+	s	r		s	s		s	r	s		r	s	s			s	s	s	s
0	3	4	m	2	2	3	2020	2	60955299	4	3	4	眼科.		陈靖轩	囊肿液	2020-07-19	200719082	07	-	s		+	s	r		s	s		s	r	s		r	s	s			s	s	s	s
0	2	0	f	2	2	3	2020	2	8000546057	3m	2	0	眼科.		黄柚一	囊肿液	2020-08-21	200821248	08	-	s		-	s	r		s	s		s	s	s		s	s	s			s	s	s	s
0	3	8	m	2	2	3	2020	2	61663830	8	3	8	眼科.		沈金韩	囊肿液	2020-08-30	200830023	08	-	s		+	s	r		s	s		s	r	s		r	s	s			s	s	s	s
0	3	10	m	2	2	2	2020	1	8000394139	10	3	10	眼科.		许桉泽	脓液	2020-04-17	200417136	04	-	s		-	s	r		s	s		s	s	s		s	s	s			s	s	s	s
1	2	0	m	2	2	2	2020	2	8000448217	1m	2	0	眼科.		蒋蕴泽	脓液	2020-06-05	200605040	06	+	s		+	r	r		s	s		s	r	s		r	s	s			s	s	s	s
0	2	0	f	2	2	2	2020	4	8000603880	4m	2	0	眼科.		陈思涵	脓液	2020-12-28	201228187	12	-	s		+	s	r		s	s		s	r	s		r	s	s			s	s	s	s
1	1	0	m	1	1	1	2020	4	65043029	12d	1	0	新生儿(1)(7F)		胡千红子	眼分泌物	2020-01-14	200114140	01	+	r		-	r	r		s	s		s	r	s		r	s	s			s	s	s	s
1	1	0	m	1	1	1	2020	4	65043730	20d	1	0	新生儿(2)(8F)		陈碧云子	眼分泌物	2020-01-08	200108135	01	+	s		+	r	r		s	s		s	r	s		r	s	s			s	s	s	s
0	1	0	m	1	1	1	2020	4	65048761	9d	1	0	新生儿(1)(7F)		胡景润	眼分泌物	2020-02-23	200223028	02	-	s		-	s	r		s	s		s	s	s		s	s	s			s	s	s	s
1	1	0	m	1	1	1	2020	4	65042862	10d	1	0	新生儿(2)(8F)		贾昊宇	眼分泌物	2020-01-04	200104075	01	+	s		+	r	r		s	s		s	r	s		r	s	s			r	s	s	s
0	2	0	f	2	2	1	2020	1	8000363032	4m	2	0	眼科.		黄语墨	眼分泌物	2020-03-13	200313035	03	-	r		-	s	r		s	s		s	r	s		r	s	s			s	s	s	s
1	1	0	m	2	2	1	2020	1	8000378134	11d	1	0	眼科.		朱炎	眼分泌物	2020-03-31	200331126	03	+	r		-	r	r		s	s		s	r	s		r	s	s			s	s	s	s
0	1	0	m	1	1	1	2020	1	65049885	4d	1	0	新生儿(2)(8F)		马传林子	眼分泌物	2020-03-07	200307058	03	-	s		-	s	r		s	s		s	s	s		s	s	s			s	s	s	s
0	2	0	m	1	1	1	2020	4	65048344	1m	2	0	新生儿(2)(8F)		谢梓轩	眼分泌物	2020-02-16	200216067	02	-	s		-	s	r		s	s		s	s	s		s	s	s			s	s	s	s
0	1	0	f	1	1	1	2020	1	65049881	4d	1	0	新生儿(2)(8F)		张宜娜女	眼分泌物	2020-03-08	200308029	03	-	s		-	s	r		s	s		s	s	s		s	s	s			s	s	s	s
0	2	0	m	2	2	1	2020	1	8000360679	2m	2	0	眼科.		朱科言	眼分泌物	2020-03-10	200310054	03	-	s		-	s	r		s	s		s	s	s		s	s	s			s	s	s	s
0	1	0	f	1	1	1	2020	1	65059414	10d	1	0	新生儿(1)(7F)		黄菡樾	眼分泌物	2020-05-15	200515064	05	-	s		+	s	r		s	s		s	r	s		r	s	s			s	s	s	s
0	1	0	f	1	1	1	2020	1	65059684	5d	1	0	新生儿(1)(7F)		方梓萌	眼分泌物	2020-05-17	200517036	05	-	s		-	s	r		s	s		s	s	s		s	s	s			s	s	s	s
0	1	0	m	1	1	1	2020	1	65060283	10d	1	0	新生儿(2)(8F)		张衍	眼分泌物	2020-05-22	200522170	05	-	s		-	s	s		s	s		s	s	s		s	s	s			s	s	s	s
0	1	0	m	2	2	1	2020	1	8000439567	13d	1	0	眼科.		许辰逸	眼分泌物	2020-05-28	200528185	05	-	s		-	s	r		s	s		s	s	s		s	s	s			s	s	s	s
0	1	0	m	1	1	1	2020	2	65062638	7d	1	0	新生儿(1)(7F)		吕屹舟	眼分泌物	2020-06-08	200608081	06	-	s		-	s	r		s	s		s	s	s		s	s	s			s	s	s	s
0	1	0	f	1	1	1	2020	2	65062695	6d	1	0	新生儿(2)(8F)		朱乐予	眼分泌物	2020-06-07	200607099	06	-	s		-	s	r		s	s		s	s	s		s	s	s			s	s	s	s
1	1	0	m	1	1	1	2020	2	65062150	5d	1	0	新生儿(2)(8F)		谢筠之子	眼分泌物	2020-06-05	200605171	06	+	s		+	r	r		s	s		s	r	s		r	s	s			s	s	s	s
0	1	0	m	1	1	1	2020	2	65064450	8d	1	0	新生儿(2)(8F)		成念柯	眼分泌物	2020-06-20	200620049	06	-	s		-	s	r		s	s		s	s	s		s	s	s			s	s	s	s
0	1	0	f	2	2	1	2020	2	8000502152	9d	1	0	眼科.		董溪梦女	眼分泌物	2020-07-20	200720192	07	-	s		+	s	r		s	s		s	r	s		r	s	s			s	s	s	s
0	1	0	m	1	1	1	2020	2	65070616	5d	1	0	新生儿(1)(7F)		吴张琴子	眼分泌物	2020-08-01	200801162	08	-	s		-	s	r		s	s		s	s	s		s	s	s			s	s	s	s
0	1	0	f	1	1	1	2020	2	65074878	25d	1	0	新生儿(1)(7F)		高允夏	眼分泌物	2020-08-25	200825108	08	-	s		-	s	r		r	r		s	s	s		s	s	s			s	r	s	s
0	1	0	f	1	1	1	2020	3	65076957	5d	1	0	新生儿(1)(7F)		章文洁女	眼分泌物	2020-09-08	200908089	09	-	s		-	s	r		s	s		s	s	s		s	s	s			s	s	s	s
0	1	0	m	1	1	1	2020	3	65078932	9d	1	0	新生儿(1)(7F)		王轶泽	眼分泌物	2020-09-19	200919130	09	-	s		+	s	r		s	s		s	r	s		r	s	s			s	s	s	s
0	1	0	m	1	1	1	2020	3	65078374	10d	1	0	新生儿(2)(8F)		熊逸轩	眼分泌物	2020-09-20	200920055	09	-	r		-	s	r		s	s		s	r	s		r	s	s			s	s	s	s
0	1	0	f	1	1	1	2020	3	65077424	5d	1	0	新生儿(2)(8F)		金羽汐	眼分泌物	2020-09-10	200910073	09	-	s		+	s	r		s	s		s	r	s		r	s	s			s	r	s	s
0	1	0	f	1	1	1	2020	2	65066264	4d	1	0	新生儿(2)(8F)		王雨桐	眼分泌物	2020-07-04	200704026	07	-	s		+	s	r		r	r		s	r	s		r	s	s			s	s	s	s
0	1	0	f	1	1	1	2020	4	65092155	23d	1	0	新生儿(2)(8F)		邱予乐	眼分泌物	2020-12-20	201220112	12	-	s		+	s	r		s	s		s	r	s		r	s	s			s	s	s	s
1	1	0	m	1	1	1	2020	4	65090372	6d	1	0	新生儿(2)(8F)		胡彩莹子	眼分泌物	2020-12-12	201212097	12	+	r		-	r	r		s	s		s	r	s		r	s	s			s	s	s	s
0	1	0	f	1	1	1	2020	4	65090991	7d	1	0	新生儿(2)(8F)		叶荟如	眼分泌物	2020-12-14	201214055	12	-	s		-	s	r		s	s		s	s	s		s	s	s			s	s	s	s
0	1	0	m	1	1	1	2020	3	65080374	8d	1	0	新生儿(2)(8F)		李佳薇子	眼分泌物	2020-10-01	201001103	10	-	s		-	s	s		s	s		s	s	s		r	s	s			s	s	s	s
0	1	0	f	1	1	1	2020	3	65080762	11d	1	0	新生儿(1)(7F)		师欣语	眼分泌物	2020-10-06	201006050	10	-	s		-	s	r		s	s		s	s	s		s	s	s			s	s	s	s
1	1	0	m	1	1	1	2020	3	65080896	3d	1	0	新生儿(1)(7F)		谢婷婷之子	眼分泌物	2020-10-06	201006028	10	+	s		-	s	s		r	r		s	s	s		s	s	s			s	s	s	s
1	1	0	f	3	2	1	2020	4	65093494	7d	1	0	低血糖门诊(滨江)		胡奕可	眼分泌物	2020-12-31	201231151	12	+	s		-	r	r		s	s		s	s	s		s	s	s			s	s	s	s
0	2	0	m	1	1	1	2020	4	65092131	1m	2	0	新生儿(1)(7F)		贾子圜	眼分泌物	2020-12-22	201222162	12	-	s		-	s	r		s	s		s	s	s		s	s	s			s	s	s	s
0	1	0	m	1	1	1	2020	3	65081614	27d	1	0	新生儿(1)(7F)		徐嘉安	眼分泌物	2020-10-10	201010104	10	-	s		-	s	r		s	s		s	s	s		s	s	s			s	s	s	s
1	1	0	m	2	2	1	2020	3	8000609262	13d	1	0	眼科.		陈亦辰	眼分泌物	2020-10-15	201015055	10	+	r		-	r	r		s	s		s	r	s		r	s	s			s	s	s	s
1	2	0	m	2	2	1	2020	3	8000570986	3m	2	0	眼科.		刘锦辰	眼分泌物	2020-11-29	201129015	11	+	s		+	r	r		s	s		s	r	s		r	s	s			s	s	s	s
0	2	0	f	2	2	1	2020	3	8000630823	3m	2	0	眼科		胡晨夕	眼分泌物	2020-11-02	201102121	11	-	r		-	s	r		s	s		s	r			r	r	s			s	r	s	s
1	3	1	f	2	1	2	2015	2	60018928	1	3	1	眼科/E	眼科/E	姚思婷	脓液		150709294	07		r	-		r	r	s	s	s	s	s	r			r	s	s	r	s	s	s		s
1	1	0	f	1	1	2	2020	3	65085235	24d	1	0	新生儿8	新生儿8	任纾雨	脓液		201111278	11		s			r	r		s	s		s	s			s	s	s			s	s		s
